# Supplementary material for: Awareness and Perceptions among Members of a Japanese Cancer Patient Advocacy Group Concerning the Financial Relationships between the Pharmaceutical Industry and Physicians
Source: Int J Environ Res Public Health. 2022 Mar 15;19(6):3478. doi: 10.3390/ijerph19063478 (PMC8952770; doi:10.3390/ijerph19063478)
Supplement: Supplementary file 1 [file ijerph-19-03478-s001.zip]

Archive with 1 entries (1 files):
- ijerph-1562140-supplementary.pdf
